# Supplementary material for: Unmasking Novel Loci for Internal Phosphorus Utilization Efficiency in Rice Germplasm through Genome-Wide Association Analysis
Source: PLoS One. 2015 Apr 29;10(4):e0124215. doi: 10.1371/journal.pone.0124215 (PMC4414551; doi:10.1371/journal.pone.0124215)
Supplement: S2 Table — (XLS) [file pone.0124215.s007.xls]

## Sheet: Sheet1
NSFTV_ID	Name	Nature	Exp1	Exp2
1	Agostano	TEJ
3	Ai-Chiao-Hong	IND	2.3	1.51
4	NSF-TV 4	AUS	2.28	1.71
5	NSF-TV 5	AROMATIC	2.21
6	ARC 7229	AUS	2.29	1.56
7	Arias	TRJ
8	Asse Y Pung	TRJ		1.65
9	Baber	TEJ	2.3
10	Baghlani Nangarhar	TEJ	1.88
11	Baguamon 14	IND
12	Basmati	AROMATIC	2.25
13	NSF-TV 13	AUS	2.39
14	Basmati 217	TRJ	1.9	1.19
15	Beonjo	TEJ
16	Bico Branco	AROMATIC	2.23
17	Binulawan	IND	2.07	1.36
18	BJ 1	AUS	2.6	1.61
19	Black Gora	AUS	2.06	1.61
20	Blue Rose	ADMIX	2.08	1.13
21	Byakkoku Y 5006 Seln	IND	2.23	1.42
22	Caawa/Fortuna 6-103-15	TRJ		1.47
23	Canella De Ferro	TRJ	2.1
24	Carolina Gold	TRJ
25	Carolina Gold	TRJ	2.14	1.76
26	Carolina Gold Sel	TRJ	2.49
27	NSF-TV 27	TRJ	1.38
29	Chau	IND	2.32
30	Chiem Chanh	IND	2.24	1.57
31	Chinese	TEJ	1.95
32	Chodongji	TEJ	2.09
33	Chuan 4	AUS	2.34	1.59
34	NSF-TV 34	IND
35	CO18	IND	2.33
36	CS-M3	TEJ
37	Cuba 65	TRJ	2.29	1.4
39	NSF-TV 39	ADMIX	2.39
40	Dam	ADMIX	2.36	1.6
41	Darmali	ADMIX
43	Dee Geo Woo Gen	IND	2.27	1.35
44	Dhala Shaitta	AUS	2.26	1.49
45	Dom-sufid	AROMATIC
46	Dourado Agulha	TRJ		1.78
49	DV85	AUS	2.12	1.45
50	DZ78	AUS	2.17	1.61
51	Early Wataribune	TEJ	1.79
52	Eh Ia Chiu	TEJ
53	Firooz	AROMATIC	2.27
54	Fortuna	TRJ	2.18	1.42
55	Gerdeh	ADMIX	2.05
56	Geumobyeo	TEJ	1.97
57	NSF-TV 57	IND	2.14
58	Ghati Kamma Nangarhar	AUS	2.02	1.43
59	Gogo Lempuk	TRJ	2.46	1.6
60	Gotak Gatik	ADMIX
61	Guan-Yin-Tsan	IND	2.21	1.9
62	Gyehwa 3	TEJ
63	Haginomae Mochi	TEJ
64	Heukgyeong	TEJ
65	Honduras	TRJ	2.06	1.49
66	Hsia Chioh Keh Tu	IND
67	Hu Lo Tao	TEJ
68	I-Geo-Tze	ADMIX	1.98
69	IAC 25	TRJ	2.12	1.51
70	Iguape Cateto	TRJ	2.18	1.51
71	IR 36	IND	1.91	1.16
72	IR 8	IND	1.79	1.21
73	IRAT 177	TRJ	2.08	1.37
74	IRGA 409	IND	2.3	1.37
75	Jambu	TRJ	2.41
76	Jaya	IND	1.92	1.24
77	JC149	IND		1.56
78	Jhona 349	AUS		1.52
79	Jouiku 393G	TEJ	2.41
80	K 65	ADMIX
81	Kalamkati	AUS		1.58
83	Kamenoo	TEJ
84	Kaniranga	TRJ	2.19	1.4
85	Kasalath	AUS	2.18	1.42
86	Kaw Luyoeng	TEJ
87	Keriting Tingii	ADMIX	2.08
88	Khao Gaew	AUS	2.36	1.53
89	NSF-TV 89	TRJ	1.75
90	Kiang-Chou-Chiu	IND	2.41	1.62
91	Kibi	TEJ
92	Kinastano	TRJ	2.49	1.5
93	Kitrana 508	AROMATIC	2.21
94	Koshihikari	TEJ	1.88
96	KU115	ADMIX	1.85
97	Kun-Min-Tsieh-Hunan	IND	2.28	1.26
98	L-202	TRJ	2.13
99	LAC 23	TRJ		1.56
100	Lacrosse	ADMIX	1.87
101	Lemont	TRJ	2.17	1.32
102	Leung Pratew	IND
103	Luk Takhar	TEJ
104	Mansaku	TEJ	2.13
105	Mehr	AUS	2.32	1.68
106	Ming Hui	IND	1.95	1.37
107	NSF-TV 107	TRJ	2.47
108	Moroberekan	TRJ		1.54
109	MTU9	IND	1.95	1.53
110	Mudgo	IND	2.5	1.65
111	N 22	TRJ
112	N12	AROMATIC	2.15
113	Norin 20	TEJ	2.09
114	Nova	ADMIX	1.85	1.41
115	NPE 835	TEJ	2.09
116	NSF-TV 116	TRJ	1.82
117	O-Luen-Cheung	IND	2.13	1.58
118	Oro	TEJ	2.02
119	Oryzica Llanos 5	IND	1.98	1.35
120	OS6	TRJ	1.81
121	Ostiglia	TEJ	2.24
122	Padi Kasalle	TRJ	2.29
123	Pagaiyahan	IND	2.26	1.23
124	Pankhari 203	AROMATIC
125	Pao-Tou-Hung	IND		1.53
126	Pappaku	IND	2.33	1.57
128	Pato De Gallinazo	ADMIX	2.07
129	Peh-Kuh	IND		1.48
130	Peh-Kuh-Tsao-Tu	IND		1.15
131	Phudugey	AUS	2.02	1.5
132	Rathuwee	IND	2.44	1.35
133	Rikuto Kemochi	TEJ
134	Romeo	TEJ
135	RT 1031-69	TRJ		1.39
136	RTS12	IND
137	RTS14	IND	2.43	1.49
138	RTS4	IND	2.52
139	S4542A3-49B-2B12	TRJ	2.01
140	Saturn	ADMIX		1.33
141	Seratoes Hari	IND	2.69	1.47
142	Shai-Kuh	IND		1.63
143	Shinriki	TEJ	1.92
144	Shoemed	TEJ	1.87
145	Short Grain	IND	2.56	1.76
146	Shuang-Chiang	IND
147	Sinampaga Selection	TRJ	2.12	1.35
148	Sintane Diofor	IND	2.43	1.63
149	Sinaguing	TRJ
150	Sultani	TRJ	1.77	1.43
151	Suweon	TEJ	1.76
152	T 1	AUS	2.11	1.5
153	T26	AUS
154	Ta Hung Ku	TEJ	1.96
155	Ta Mao Tsao	TEJ	1.97
156	Taichung Native 1	IND	1.99	1.42
157	Tainan Iku 487	TEJ	1.72
158	Taipei 309	TEJ	1.84
159	Tam Cau 9A	IND
160	NSF-TV 160	AROMATIC
161	TeQing	IND	1.73	1.16
162	TKM6	IND	2.22
163	Taducan	IND	2.22	1.74
164	Tondok	TRJ	2.31	1.55
165	Trembese	TRJ	2.31
166	Tsipala 421	ADMIX	2.42	1.88
167	B6616A4-22-Bk-5-4	TRJ	1.98
168	Vary Vato 462	ADMIX	2.39
169	WC 6	TEJ
170	Wells	TRJ	1.86
171	ZHE 733	IND	2.26	1.43
172	Zhenshan 2	IND	2.03	1.36
173	Nipponbare	TEJ
174	Azucena	TRJ	2.22	1.5
175	1021	TRJ	2.28
176	583	TRJ	2.15
177	1968-02-01	TEJ	2.05
178	ARC 6578	AUS	2.12	1.37
179	Bellardone	TEJ	2.08
180	Benllok	TEJ	2.02
181	Bergreis	TEJ	2.17
182	Blue Rose Supreme	ADMIX	2.1
183	Boa Vista	TRJ	1.96	1.4
184	Bombon	TEJ	2.12
185	British Honduras Creole	TRJ	2.28	1.57
186	Bul Zo	TEJ	1.93
187	C57-5043	TRJ	2.06	1.3
188	Coppocina	TRJ	2.37	1.38
189	Criollo La Fria	IND	2.3	1.65
190	Delrex	TRJ	2.42	1.38
191	Dom Zard	AROMATIC	1.99
192	Erythroceros Hokkaido	TEJ	2.1
193	Fossa Av	TRJ	2.11
194	HG 24	ADMIX
195	IRAT 13	TRJ	1.53	1.42
196	JM70	IND	2.36	1.7
197	Kaukkyi Ani	ADMIX	1.75	1.45
198	Leah	TRJ	1.93
199	NSF-TV 199	TRJ	2.06
200	P 737	AUS	2.39	1.64
201	Pate Blanc Mn 1	TRJ	2.27	1.53
202	Pratao	TRJ	2.11	1.58
203	Radin Ebos 33	IND	2.42	1.59
204	Razza 77	TEJ	1.9
205	Rinaldo Bersani	ADMIX	2.39
206	Rojofotsy 738	ADMIX	2.55	1.43
207	Sigadis	IND	2.04	1.5
208	SLO 17	IND	2.35	1.55
209	Tchibanga	IND	2.04	1.48
211	Tokyo Shino Mochi	ADMIX	2.19	1.51
212	WC 2810	TRJ	2.36
213	WC 3397	TRJ	2.2	1.59
214	WC 4419	TRJ
215	WC 4443	TRJ		1.54
216	Yabani Montakhab 7	TEJ	1.91
217	YRL-1	ADMIX	2.44	1.5
218	PI 298967-1	ADMIX	2.27	1.4
219	Nucleoryza	TEJ
220	Azerbaidjanica	TEJ	2.34
221	Sadri Belyi	AROMATIC	2.41
222	Paraiba Chines Nova	IND	2.4	1.49
223	Priano Guaira	TRJ	1.94	1.41
224	Karabaschak	TEJ	2.1
225	Biser 1	TEJ	1.97
226	IRAT 44	TRJ	2	1.49
227	Riz Local	ADMIX	2.46	1.75
228	CA 902/B/2/1	AUS	2.08	1.75
229	Niquen	TRJ		1.28
231	Hunan Early Dwarf No. 3	IND	2.12	1.58
232	Shangyu 394	TEJ
233	Sung Liao 2	TEJ	1.7
234	Aijiaonante	IND	2.12	1.39
235	Sze Guen Zim	IND	2.05	1.61
236	WC 521	ADMIX	1.89	1.25
237	Estrela	ADMIX	1.99
239	WAB 502-13-4-1	TRJ	2.02	1.67
240	WAB 501-11-5-1	TRJ	2.02	1.67
241	ECIA76-S89-1	IND	2.2	1.47
242	27	TRJ	2.27	1.43
243	Tropical Rice	TEJ	2.07
244	Arabi	ADMIX
245	Sab Ini	TEJ	2.03
246	Saraya	AUS	2.48	1.55
247	Desvauxii	TEJ	2.03
248	Caucasica	TEJ	1.98
249	Pirinae 69	ADMIX	2.42
250	Bulgare	TEJ
251	H256-76-1-1-1	TRJ
252	Djimoron	IND	2.28	1.63
253	Guineandao	ADMIX	1.95
254	Hon Chim	IND	2.48	1.64
255	Pai Hok Glutinous	IND	2.02	1.64
256	Romanica	TEJ
257	Agusita	TEJ	2.45
258	Tia Bura	TRJ	2.4	1.66
259	Sadri Tor Misri	ADMIX	2.67	1.69
260	NSF-TV 260	AROMATIC	2.2
261	Shim Balte	AUS	2.49	1.69
262	Halwa Gose Red	AUS	2.23	1.36
263	Maratelli	TEJ	2.19
264	Baldo	ADMIX
265	Vialone	TEJ	2.2
266	Hiderisirazu	ADMIX	2.1
267	Hatsunishiki	TEJ
268	Vavilovi	TEJ	1.99
269	Sundensis	IND	2.07	1.43
270	Osogovka	ADMIX	2.09
271	M. Blatec	ADMIX	2.02
272	923	ADMIX
273	Varyla	ADMIX	2.11	1.42
274	Padi Pagalong	TRJ	2.31	1.44
275	Sri Malaysia Dua	TEJ	2.02
276	Kaukau	AUS	2.43	1.58
277	Gambiaka Sebela	TEJ	1.76
278	C1-6-5-3	ADMIX	1.67
279	Kon Suito	TEJ	1.68
280	Saku	ADMIX	2.07	1.11
281	Patna	TEJ	1.98
282	Triomphe Du Maroc	TEJ	2
283	Chibica	TEJ	2.07
284	IR-44595	IND	2.25	1.3
285	Tox 782-20-1	TRJ	2.01	1.33
286	IITA 135	TRJ	1.72	1.41
287	Zerawchanica Karatalski	TEJ	2.13
288	Italica Carolina	TEJ	2.03
289	Lusitano	TEJ
290	Amposta	TEJ	2.16
291	Toploea 70/76	TEJ
292	Stegaru 65	TEJ
293	TOg 7178	ADMIX	2.15	1.79
294	SL 22-613	ADMIX	1.9	1.24
295	Bombilla	TEJ	2.1
296	Dosel	TEJ	1.94
297	Bahia	TEJ	1.87
298	LD 24	IND		1.56
299	SML 242	IND		1.65
300	Sml Kapuri	TEJ
301	Melanotrix	TEJ
302	WIR 3039	TEJ	2.1
303	Kihogo	TEJ	1.95
304	519	IND	2.32	1.61
305	Doble Carolina Rinaldo Barsani	ADMIX	2.49
306	WIR 3764	TEJ	2.06
307	Uzbekskij 2	TEJ	2.29
308	Llanero 501	TRJ		1.3
309	Manzano	TRJ
310	R 101	TRJ		1.32
311	56-122-23	TEJ	1.83
312	Aswina 330	AUS		1.56
313	BR24	IND
314	CTG 1516	AUS	2.37	1.56
315	Dawebyan	IND	2.61	1.61
316	DD 62	AUS	2.35	1.4
317	DJ 123	AUS	2.56	1.59
318	DJ 24	AUS	2.57	1.61
319	DK 12	AUS		1.44
320	DM 43	AUS		1.63
321	DM 56	AUS		1.5
322	DM 59	AUS		1.48
323	DNJ 140	AUS	2.38	1.47
324	DV 123	AUS		1.48
325	EMATA A 16-34	IND	2.39	1.49
326	Ghorbhai	AUS		1.45
327	Goria	AUS		1.62
328	Jamir	AUS	2.64	1.67
329	Kachilon	AUS	2.23	1.56
330	Khao Pahk Maw	AUS	2.26
331	Khao Tot Long 227	AUS		1.49
332	KPF-16	ADMIX	2.36	1.39
333	Leuang Hawn	TEJ	2.06
334	Lomello	TEJ	1.73
335	Okshitmayin	ADMIX	1.76	1.34
336	Paung Malaung	AUS
337	Sabharaj	IND	2.48	1.63
338	Sitpwa	TEJ	1.78
339	Yodanya	IND	2.71	1.64
340	Berenj	ADMIX	2.02
341	Shirkati	AUS	2.45	1.51
342	Cenit	TRJ	2.28	1.45
343	Victoria F.A.	ADMIX	2.07
344	Habiganj Boro 6	ADMIX	2.14
345	DZ 193	AUS	2.28	1.62
346	Karkati 87	AUS	2.46	1.61
347	Creole	TRJ	2.34	1.57
348	China 1039	IND	2.46	1.55
349	Chang Ch'Sang Hsu Tao	IND	2.3	1.57
350	Ligerito	TRJ		1.52
352	Guatemala 1021	TRJ
353	ARC 10376	AUS	2.37	1.46
355	ASD 1	TEJ	2.36
356	JC 117	IND	2.32	1.52
357	9524	AUS	2.3
358	ARC 10086	ADMIX	2.16
359	Surjamkuhi	AUS	1.91	1.33
360	PTB 30	AUS	2.08	1.55
361	F.R. 13A	TEJ	2.2
363	Edomen Scented	TEJ	2.36
364	Rikuto Norin 21	ADMIX	2.15
365	Shirogane	TEJ	2
366	Kiuki No. 46	TEJ
367	Sanbyang-Daeme	ADMIX	2.17	1.48
368	Deokjeokjodo	TEJ	2.29
369	Sathi	AUS	2.39	1.67
370	Coarse	AUS	2.82	1.7
371	Santhi Sufaid	AUS	2.65	1.81
372	Sufaid	AUS	2.21	1.57
373	Lambayeque 1	AROMATIC	2.32
375	WC 2810	TRJ
376	Breviaristata	ADMIX	2.21
377	PR 304	TRJ	2.04	1.39
378	Kalubala Vee	AUS	2.32	1.6
379	Wanica	TRJ
380	Tainan-Iku No. 512	TEJ	1.78
381	325	TRJ
384	318	TRJ	2.14	1.46
385	Nira	IND		1.64
386	Palmyra	ADMIX	2.03	1.19
387	M-202	ADMIX	2.04
388	Nortai	ADMIX
389	CI 11011	ADMIX	2.2	1.3
390	CI 11026	ADMIX	1.98
391	Della	TRJ		1.33
392	Edith	TRJ	2.25	1.56
394	Lady Wright Seln	TRJ		1.55
395	OS 6 (WC 10296)	TRJ
396	Cocodrie	TRJ	2.34	1.12
397	Cybonnet	TRJ	2.2	1.23
398	1993-11-01	IND
399	Spring	TRJ
400	Yang Dao 6	IND
616	RT0034	IND
618	Pecos	ADMIX
619	Rosemont	TRJ
620	Jasmine85	IND
621	LaGrue	TRJ
622	Bengal	ADMIX
623	Shufeng 121-1655	IND
624	Kaybonnet	TRJ
625	Katy	TRJ
626	C101A51	IND
627	Early	ADMIX
628	Jefferson	TRJ
629	Panda	ADMIX
630	Saber	TRJ
632	Francis	TRJ
633	Jing 185-7	IND
634	Rondo (4484-1693)	IND
635	Azucena	TRJ
636	Sadu Cho	IND		1.77
637	N 22	AUS		1.41
638	Moroberekan	TRJ
639	Nipponbare	TEJ
640	Dom-Sofid	AROMATIC
641	Tainung 67	TEJ
642	Zhenshan 97B	IND		1.54
643	Minghui 63	IND		1.45
644	IR64	IND		1.36
645	M202	ADMIX
647	Cypress	TRJ
648	Shan-Huang-Zhan-2	IND
651	Dular	AUS		1.7
652	Li-Jiang-Xin-Tuan-Hei-Gu	ADMIX
	correlation coefficient between PUE data of both experiments: r = 0.49
